# Supplementary material for: Selective ring expansion and C−H functionalization of azulenes
Source: Nat Commun. 2023 Dec 1;14:7936. doi: 10.1038/s41467-023-43200-7 (PMC10692195; doi:10.1038/s41467-023-43200-7)
Supplement: Supplementary file 3 — Source Data [file 41467_2023_43200_MOESM3_ESM.xlsx]

## Sheet: Sheet1
===============================
DCE
===============================
C -6.779649734 2.187753201 -0.150554001
H -6.309525967 2.580531836 0.751594722
H -6.299746513 2.617558956 -1.030397654
C -6.740863323 0.670018196 -0.181871623
H -7.220804691 0.240217492 0.697953284
H -7.210945129 0.277233303 -1.084040403
Cl -8.509690285 2.734156370 -0.148698464
Cl -5.010819912 0.123624213 -0.183647543
===============================
Et-ph-diazoacetate
===============================
C 0.239486337 4.113012314 1.684016228
C 0.122072332 2.781214952 2.120745420
C 0.402388364 4.357161999 0.306983262
H -0.002943419 2.574728012 3.174613237
H 0.496271223 5.373653412 -0.064376652
C 0.167907551 1.736224413 1.199196577
C 0.446376920 3.305043459 -0.602745652
H 0.075342968 0.714883327 1.557901144
H 0.573123455 3.520634890 -1.659875035
C 0.329394042 1.985294461 -0.163450480
H 0.363742918 1.164664507 -0.873751223
C 0.191635847 5.237116814 2.642455101
O -0.067897774 4.118446350 4.739296913
C 0.040366609 5.150682926 4.103608608
O 0.034358963 6.381149292 4.671402931
C -0.098444700 7.861377716 6.532256126
H -0.207267791 7.935860634 7.618525028
H 0.842318237 8.339095116 6.243907928
H -0.921107709 8.408167839 6.062579632
C -0.112539448 6.404833317 6.110378742
H -1.048198104 5.903638840 6.379054546
H 0.707016408 5.834297180 6.559386730
N 0.295610428 6.460599899 2.164358616
N 0.386857957 7.505878448 1.722882390
===============================
N2
===============================
N -0.215999663 6.817708969 1.818311691
N -0.293459624 7.804716587 1.326685190
===============================
azulene
===============================
C 4.700373173 5.496909618 -4.930182457
C 4.700371742 6.763971329 -4.337148190
C 4.700372696 7.092273712 -2.977604628
C 4.700376034 4.229862213 -4.337121010
C 4.700372696 6.247210979 -1.871740580
C 4.700376987 3.901599407 -2.977576017
C 4.700373173 4.746660709 -1.871744990
H 4.700370789 5.496898174 -6.018956184
H 4.700368404 7.606145859 -5.025147438
H 4.700372696 8.157588005 -2.747503757
H 4.700377464 3.387663126 -5.025089264
H 4.700376511 2.836293697 -2.747431040
C 4.700376987 6.647090435 -0.525150418
H 4.700379848 7.673511505 -0.179878592
C 4.700374126 5.496888161 0.280778170
H 4.700372696 5.496886253 1.365219951
C 4.700369835 4.346719742 -0.525185466
H 4.700364113 3.320288897 -0.179956481
===============================
A1
===============================
Cu -2.912740469 0.013645723 -0.109367654
O -1.571329236 -1.476780415 -0.155006155
O -1.591008782 1.524490356 -0.134229213
C -0.337440640 -1.210598588 -0.186598271
C -0.353938282 1.274946094 -0.164647773
C 0.307279319 0.036572520 -0.192539483
H 1.386064410 0.043995492 -0.220043272
C 0.548431098 -2.474215746 -0.221642092
F 1.870726705 -2.201475143 -0.258398712
F 0.318318665 -3.230853319 0.869258285
F 0.254622906 -3.215495110 -1.307583809
C 0.515767395 2.550163031 -0.163461491
F 0.209184527 3.321737528 -1.223681450
F 0.279583067 3.269061565 0.951721072
F 1.841474175 2.296379328 -0.212214455
C -6.209748268 0.378436714 0.631881893
H -6.168712616 1.459094763 0.490927398
H -7.089752674 0.110164173 1.220727563
C -6.237316132 -0.364176035 -0.687578797
H -6.171725273 -1.443904281 -0.548724174
H -7.150724888 -0.110790424 -1.230347037
Cl -4.764543533 -0.075531207 1.641811609
Cl -4.853053093 0.111798294 -1.770366788
===============================
A2
===============================
Cu -2.982491255 -0.317647904 -0.239530355
O -1.546597481 -1.623613000 0.012549818
O -1.810094714 1.236688852 -0.757095635
C -0.335439801 -1.295619488 -0.145901442
C -0.557772219 1.089620590 -0.792383015
C 0.208213821 -0.058831047 -0.523212969
H 1.281509161 0.016051110 -0.609275997
C 0.632366955 -2.461957693 0.140068576
F 1.927016139 -2.144665241 -0.071016841
F 0.511023223 -2.855565548 1.423342824
F 0.335559249 -3.515041113 -0.644411743
C 0.187345043 2.384373665 -1.178115129
F -0.246246323 2.829900503 -2.371987581
F -0.057588413 3.344526291 -0.264126122
F 1.525246263 2.227415562 -1.259611607
C -5.465316772 -0.409414142 -1.292643309
C -5.265375137 -1.729879618 -1.739608645
C -6.039147377 0.531012058 -2.161422014
H -4.821529865 -2.459156513 -1.072933674
H -6.202785015 1.555369020 -1.837862611
C -5.650493145 -2.093367815 -3.028236151
C -6.413393974 0.156216606 -3.451066256
H -5.493248463 -3.115821362 -3.359509706
H -6.859460354 0.893517911 -4.112311363
C -6.225110054 -1.155923843 -3.888427734
H -6.521013260 -1.444596052 -4.892656803
C -5.030233860 -0.043783322 0.099272691
O -5.631327152 -2.109491587 1.161972404
C -5.327066898 -0.942094386 1.271505237
O -5.196579456 -0.286509812 2.439530373
C -5.347576141 -0.147912234 4.822425365
H -5.518776894 -0.707979858 5.746846676
H -4.361253262 0.321017742 4.878804684
H -6.104015350 0.639356315 4.750560760
C -5.432991028 -1.085193396 3.634145260
H -6.415229797 -1.559038877 3.546104670
H -4.679594517 -1.878627777 3.669985771
N -5.077141285 1.272707343 0.408243537
N -5.107158184 2.375109911 0.653226674
===============================
TS(A2-A3)
===============================
Cu -2.954651594 -0.483784318 -0.387578607
O -1.326517582 -1.573303938 -0.164739221
O -1.889137030 1.254252315 -0.540063083
C -0.156873658 -1.100154281 -0.107274048
C -0.633985341 1.295225859 -0.427839965
C 0.260789156 0.232966766 -0.224357158
H 1.314896107 0.451768398 -0.148713380
C 0.915073216 -2.179687500 0.145509571
F 2.172630310 -1.687706828 0.152202576
F 0.700488031 -2.768282652 1.338727951
F 0.852605879 -3.131299973 -0.802830398
C -0.055821247 2.722272873 -0.524522066
F -0.379249275 3.274731159 -1.709635973
F -0.575369000 3.497733355 0.447467148
F 1.288129330 2.762845755 -0.406404793
C -5.720379829 -0.758843720 -1.497312069
C -6.990636826 -1.364698410 -1.473222375
C -5.203374863 -0.307504445 -2.726011276
H -7.392780781 -1.734678745 -0.537283838
H -4.222411633 0.161585867 -2.745027542
C -7.709920406 -1.529556751 -2.653359652
C -5.933470726 -0.455848187 -3.901103497
H -8.682318687 -2.012563467 -2.627714157
H -5.522373676 -0.103296012 -4.842122078
C -7.187160969 -1.072237134 -3.866204262
H -7.754430771 -1.200531602 -4.783759117
C -4.901936054 -0.579910815 -0.274724483
O -5.567203045 -2.510561705 0.931577921
C -5.261415482 -1.334645391 0.964884400
O -5.100567341 -0.620152354 2.095163822
C -5.051357269 -0.375130266 4.469517231
H -5.159615517 -0.888150275 5.430278778
H -4.050358295 0.063654080 4.422029972
H -5.787548542 0.433211684 4.424478531
C -5.260126114 -1.359683514 3.336094618
H -6.258454323 -1.808814645 3.350952387
H -4.526869297 -2.172595739 3.349581003
N -5.199375153 1.083980083 0.177667230
N -5.120622158 2.193072557 0.209713727
===============================
A3
===============================
Cu -0.071497835 0.044500161 -0.075056992
O 1.357054591 -0.638948619 -1.273602605
O 1.278564215 0.617619872 1.287859797
C 2.592910051 -0.624414921 -1.016898274
C 2.525120497 0.452999145 1.180444360
C 3.238108158 -0.127248213 0.123133510
H 4.313088417 -0.192081660 0.188023567
C 3.456822872 -1.241440058 -2.134922266
F 4.778188705 -1.201732635 -1.860265493
F 3.116232634 -2.528918982 -2.325810671
F 3.257119179 -0.581175685 -3.290652275
C 3.317145586 0.980583251 2.393745422
F 3.079217434 2.294712543 2.564416647
F 2.932541609 0.339353383 3.512668610
F 4.650784492 0.817956448 2.263246775
C -2.739176273 1.321842551 -0.369051278
C -4.160144329 1.319435835 -0.304345071
C -2.086619854 2.522586346 -0.758215725
H -4.675933838 0.402352810 -0.041613307
H -1.001715183 2.524524689 -0.814874709
C -4.880802155 2.463382959 -0.608967960
C -2.811331511 3.667762041 -1.049385905
H -5.965322018 2.450917959 -0.563360870
H -2.299094200 4.579850674 -1.338721037
C -4.209205151 3.637455225 -0.975861907
H -4.779597759 4.531984329 -1.210015059
C -1.940353036 0.183479965 -0.039490961
O -3.364550591 -1.690186262 -0.356500506
C -2.639362097 -1.052045584 0.387074947
O -2.309919834 -1.415599823 1.636070251
C -2.330421925 -2.903802872 3.501219749
H -2.721187592 -3.847103119 3.896024704
H -1.238082051 -2.957724810 3.490429163
H -2.629259109 -2.095423937 4.174689770
C -2.869442463 -2.671474695 2.104268312
H -3.962147474 -2.599421263 2.085933208
H -2.575414896 -3.462887049 1.407614350
===============================
TS(A3-A4)
===============================
Cu -0.107704163 -0.154054374 -0.249513179
O 1.429311752 -1.137602925 -1.133666515
O 1.222186804 0.897785962 0.897892475
C 2.649817705 -0.949688673 -0.899537325
C 2.478862047 0.793445170 0.823117077
C 3.238718033 -0.052302953 0.008374442
H 4.314917564 -0.013629428 0.077528037
C 3.582940340 -1.840599537 -1.747171640
F 4.893042564 -1.650928020 -1.472744465
F 3.306027651 -3.140706539 -1.531209826
F 3.400949478 -1.591241717 -3.057700396
C 3.224221706 1.747315526 1.775454521
F 2.856418133 3.022802830 1.535170197
F 2.907118320 1.466873646 3.056039333
F 4.567508698 1.680369020 1.662124634
C -2.688496351 0.824305177 -1.378963232
C -3.986043930 0.624037802 -1.905599475
C -2.010644197 2.004031658 -1.750446796
H -4.530476093 -0.275396615 -1.647634268
H -1.016373277 2.177115440 -1.348128557
C -4.556005955 1.543479085 -2.776334763
C -2.584627867 2.931158066 -2.618135452
H -5.547256470 1.357964158 -3.180939913
H -2.032707453 3.824572563 -2.896017075
C -3.860074759 2.703311205 -3.135008335
H -4.307921886 3.418732405 -3.819558144
C -2.035980225 -0.113400981 -0.451959580
O -2.953563452 -2.101560593 -1.391209483
C -2.581099033 -1.493057609 -0.400646418
O -2.525687218 -2.093275547 0.823685467
C -2.708053827 -3.972501040 2.272469521
H -2.935846567 -5.040789127 2.341333151
H -1.688695550 -3.811539888 2.635123491
H -3.396206856 -3.431193113 2.930100203
C -2.846198320 -3.502606153 0.836865485
H -3.861999750 -3.643089056 0.451013684
H -2.163155079 -4.027310371 0.161559790
C -6.849253654 1.480084538 0.671605468
C -6.302924156 2.752464056 0.486889273
C -4.980773926 3.169153452 0.663223326
C -6.219350338 0.292128354 1.061939478
C -3.875992775 2.412644863 1.046989679
C -4.870450974 0.060854804 1.344812274
C -3.817110300 0.970342219 1.322448969
H -7.918380260 1.400733590 0.486420453
H -7.001911163 3.525206804 0.175912097
H -4.783657074 4.223876953 0.479720563
H -6.869155407 -0.575977564 1.144154549
H -4.593696117 -0.960686445 1.591924548
C -2.555108309 2.926169157 1.235014796
H -2.283566236 3.967130899 1.112897396
C -1.708699822 1.891561508 1.558233142
H -0.640427709 1.958785057 1.727188826
C -2.431476116 0.646315038 1.518273711
H -2.097300529 -0.261127889 1.997265816
===============================
A4
===============================
Cu -0.531255543 -0.861626327 0.341582060
O -0.128762811 -2.513431072 -0.647343636
O 1.669196606 -0.597327948 0.557372570
C 0.918284595 -2.733148098 -1.316031814
C 2.409944773 -1.029990911 -0.360786140
C 2.157458782 -2.079209805 -1.259569526
H 2.927111387 -2.363825798 -1.960899591
C 0.742833316 -3.859871626 -2.354037523
F 1.875298619 -4.138134480 -3.037409782
F 0.342608750 -4.995473862 -1.751444697
F -0.200489506 -3.518751860 -3.255198956
C 3.718412638 -0.231661975 -0.530200601
F 3.421838999 1.019855976 -0.963868618
F 4.366301060 -0.105437808 0.643456936
F 4.578043938 -0.772881806 -1.417671919
C -1.185331702 1.846049428 -0.212585017
C -2.158102036 2.649321318 -0.836470306
C 0.160382941 2.086301327 -0.548773468
H -3.207520247 2.486831188 -0.612062693
H 0.938159943 1.477079153 -0.102546461
C -1.804820657 3.632534981 -1.760109067
C 0.516918182 3.075082302 -1.465677023
H -2.583014965 4.227092266 -2.232730389
H 1.566991687 3.213946581 -1.709610224
C -0.463404685 3.856648684 -2.078829765
H -0.189245090 4.619882584 -2.801938772
C -1.547305107 0.812621474 0.832809031
O -3.604393959 -0.026407417 1.787628889
C -2.907569170 0.238155067 0.803829730
O -3.335477829 -0.032231547 -0.459542394
C -4.789467812 -1.021627307 -2.052665710
H -5.710612774 -1.593344688 -2.205042124
H -4.875196934 -0.072538219 -2.590646982
H -3.954667330 -1.583716750 -2.481185198
C -4.560091019 -0.781051099 -0.572110951
H -4.457477093 -1.720068455 -0.016847525
H -5.377737999 -0.214587584 -0.111357592
C -2.917639971 5.506104946 2.823359251
C -1.545844078 5.761151791 2.964294195
C -0.481234729 4.865231037 2.971621513
C -3.562307835 4.280598640 2.655289173
C -0.519821584 3.471829891 2.803565502
C -3.009962797 2.996835947 2.550971270
C -1.668490887 2.637625694 2.586141109
H -3.563416958 6.380174637 2.858606100
H -1.277247667 6.807073593 3.096151829
H 0.507049561 5.294451237 3.122274399
H -4.647172928 4.325996399 2.588515759
H -3.702031851 2.170196772 2.408035755
C 0.645901859 2.621405363 2.821403980
H 1.653156638 2.984687805 2.985415936
C 0.281888127 1.341948152 2.554645300
H 0.954714060 0.502727270 2.426058054
C -1.183592796 1.242529869 2.307931900
H -1.685750842 0.502819598 2.942130327
===============================
TS(A4-A5)
===============================
Cu -0.128181875 -0.272916377 -0.062127866
O 0.000850542 -2.265865326 -0.274277508
O 1.761433125 0.014536960 -0.791070342
C 0.992200077 -2.853526831 -0.778041482
C 2.482759714 -0.933589160 -1.207935095
C 2.200936317 -2.305579901 -1.241405606
H 2.946906328 -2.973868132 -1.643549323
C 0.801465869 -4.381413460 -0.881487012
F 1.879343390 -5.023646832 -1.383408308
F 0.547621787 -4.903036118 0.334972620
F -0.247783899 -4.665657520 -1.677205205
C 3.849674225 -0.461056381 -1.737700105
F 3.678215981 0.435708135 -2.730564833
F 4.542682648 0.148324668 -0.753623486
F 4.618281364 -1.460704088 -2.219352961
C -2.593155146 0.906263888 -0.500061154
C -3.654729128 -0.006072505 -0.318886727
C -2.580774546 1.644091249 -1.703722596
H -3.696247339 -0.606963634 0.578927815
H -1.769097805 2.341252327 -1.890778422
C -4.651637554 -0.148491174 -1.283369422
C -3.579332829 1.496547818 -2.663410664
H -5.457118988 -0.857075453 -1.106144190
H -3.532178879 2.086660862 -3.575296164
C -4.630439758 0.600687742 -2.461119413
H -5.411398888 0.484323680 -3.206884384
C -1.512840390 1.150815845 0.504162908
O -0.900896966 1.404021263 2.754253149
C -1.564832687 0.744424522 1.893185973
O -2.310628414 -0.296912789 2.269924402
C -3.306740761 -1.763912201 3.855398655
H -3.287508488 -2.126656055 4.887893200
H -4.298768997 -1.348460913 3.652982473
H -3.143239260 -2.612668991 3.185350895
C -2.234455109 -0.709737062 3.656685114
H -1.230165720 -1.102862597 3.846606493
H -2.385432243 0.162944227 4.298949242
C -3.490603924 6.286750317 0.801351786
C -2.306213617 6.839850426 0.286920279
C -1.124389768 6.200252533 -0.070044033
C -3.777092934 4.960272789 1.112182260
C -0.814868271 4.833379745 0.001494143
C -2.945373058 3.835363150 1.014748931
C -1.642850280 3.763237000 0.544149458
H -4.296219826 6.995819569 0.979296565
H -2.322891474 7.916612625 0.133914083
H -0.338200063 6.837056637 -0.471813798
H -4.778561592 4.769885063 1.491334200
H -3.377970219 2.889730215 1.331738114
C 0.407281637 4.248517990 -0.436924368
H 1.224272132 4.800407887 -0.885276139
C 0.378758550 2.895644188 -0.180101633
H 1.158729315 2.179675102 -0.418920815
C -0.848725080 2.531898975 0.514525831
H -0.543411911 2.358224392 1.734983683
===============================
A5
===============================
Cu -0.567792773 -0.647935629 0.469299585
O -0.911370516 -2.673683643 0.460852802
O 0.870445609 -0.771198153 -0.885258496
C -0.322699577 -3.444427490 -0.342306465
C 1.176361322 -1.843715787 -1.476170063
C 0.672613978 -3.140014887 -1.281840444
H 1.064502120 -3.939193964 -1.892490745
C -0.824639797 -4.898492336 -0.249050856
F -0.126901194 -5.764747143 -1.008845091
F -0.768231928 -5.329492092 1.028332233
F -2.117930889 -4.959715843 -0.638411224
C 2.255212784 -1.646240711 -2.561584711
F 1.816540956 -0.784750938 -3.498917580
F 3.373555660 -1.130192280 -2.017077446
F 2.596636057 -2.793695927 -3.187428713
C -2.693056822 0.892395079 0.284543335
C -3.761300087 0.041942313 -0.073773496
C -2.414863110 1.985881448 -0.564504981
H -4.005035400 -0.808854461 0.546397924
H -1.595585823 2.652651548 -0.316140145
C -4.506829262 0.283583850 -1.227248073
C -3.164994955 2.220315933 -1.712366462
H -5.324642658 -0.388507843 -1.476127863
H -2.920945168 3.071474314 -2.343108416
C -4.218935490 1.370036364 -2.054124355
H -4.804903984 1.551480055 -2.950495958
C -1.830626249 0.716794908 1.501705885
O -1.324462891 -0.297029972 3.620951414
C -1.994465113 -0.299042404 2.454346657
O -2.852197886 -1.299180388 2.330017090
C -3.437735796 -3.611158848 2.343212128
H -3.250783205 -4.585961342 2.804346085
H -4.495488167 -3.361738682 2.472268820
H -3.205841780 -3.685137272 1.279526234
C -2.549742937 -2.569839954 2.989647627
H -1.494935989 -2.794978619 2.820360899
H -2.737668514 -2.452594519 4.060765266
C -3.188550472 5.509631157 3.867887259
C -1.856564879 5.943514824 3.918421030
C -0.706894934 5.281521797 3.485296726
C -3.721487522 4.312936306 3.383422852
C -0.589128196 4.020986557 2.896864891
C -3.049956083 3.220872641 2.820545197
C -1.687504649 3.055306435 2.598298073
H -3.918250084 6.214262962 4.263398647
H -1.699942112 6.930654526 4.346775532
H 0.230837062 5.820778847 3.616243839
H -4.802610397 4.216269016 3.449859381
H -3.677240610 2.390096903 2.502100229
C 0.607552826 3.422775507 2.467164993
H 1.590838075 3.869274378 2.540185928
C 0.304476887 2.165482283 1.923389912
H 1.017083287 1.477043390 1.478199601
C -1.083620787 1.916882038 2.000576019
H -0.771887720 0.506744504 3.631193161
===============================
A6
===============================
C 0.930061877 4.954134464 6.812830448
C 2.285334826 4.837170601 6.704264641
C 4.471747875 5.026992321 7.694123268
C 5.026636600 4.877112389 9.097561836
O 2.969889402 4.826082230 5.528371334
O 3.063168049 4.703619003 7.782946587
H 4.956400871 4.344809532 6.987605572
H 4.591866016 6.049453735 7.326677799
H 4.532168388 5.577543736 9.778199196
H 4.864505768 3.862032175 9.471819878
H 6.097669601 5.091310024 9.097583771
C 0.265697837 5.289855957 8.096097946
C 0.780321121 6.274551392 8.955850601
C -0.970558584 4.704401970 8.416806221
C 0.078545116 6.668240547 10.093166351
C -1.674316764 5.094244003 9.555922508
C -1.151962399 6.078146458 10.397981644
H 1.733471751 6.739444256 8.727364540
H -1.396966815 3.947418690 7.766128540
H 0.486991227 7.449404716 10.725301743
H -2.622304916 4.614569664 9.780997276
H -1.699721813 6.387221336 11.284328461
C 0.917021811 1.897162676 3.408402443
C 0.225539729 1.901343703 2.177932262
C 0.851299822 2.818533421 4.444171429
C -0.738726914 2.779797077 1.700410247
C 0.063627511 3.977778912 4.544678211
C -1.298189878 3.900119066 2.347558260
C -0.982871413 4.426229477 3.586673498
H 0.481466591 1.084139943 1.505661130
H 1.601408362 1.065604091 3.556906700
H 1.496607184 2.628671408 5.298153877
H -1.131748915 2.563598633 0.709968030
H -2.087104082 4.420551300 1.805655837
C 0.071564347 4.884660244 5.627483845
H 2.443285704 5.312726498 4.872048378
C -0.960926890 5.840810776 5.390074730
H -1.144318581 6.682316303 6.046669006
C -1.602573991 5.586455822 4.153592110
H -2.210284948 6.288854599 3.593327761
H 0.743152201 7.264030933 5.020704746
C 1.324376345 9.568412781 5.628141403
C 2.115382671 8.602140427 4.992633343
C 1.738712549 11.001158714 5.817299843
C -0.119905993 9.225769043 5.830575943
O 1.651147604 7.366260052 4.679321766
O 3.328470469 8.839245796 4.486247063
C 4.282795906 7.733358383 4.467013836
C 5.670389175 8.334112167 4.544220924
H 4.085133076 7.084955692 5.321508408
H 4.121091843 7.164015293 3.545667648
H 5.839951992 9.038134575 3.723554850
H 5.804012299 8.846008301 5.499317169
H 6.416222095 7.535200119 4.474010944
C 3.027372837 11.504858017 5.508498669
C 0.794047415 11.904562950 6.357489109
C 3.343935251 12.841823578 5.738654137
H 3.785057306 10.845867157 5.102048874
C 1.117987275 13.239799500 6.581570625
H -0.204807892 11.555903435 6.606688976
C 2.396290541 13.720640182 6.276133060
H 4.345863342 13.195502281 5.491322517
H 0.362133473 13.905542374 6.999042034
H 2.649679184 14.761900902 6.453326702
C -3.179245710 8.703020096 2.479439497
C -1.820066452 9.047927856 2.408559799
C -0.902959883 9.216746330 3.447746277
H -1.423181772 9.187600136 1.405591011
C -3.985172987 8.463500023 3.595194340
H -3.679925203 8.605311394 1.517427206
C -1.109006166 9.100863457 4.823280334
H 0.115516163 9.462953568 3.148994923
C -3.637742519 8.526970863 4.950719357
H -5.014914036 8.178987503 3.395528316
C -2.400713444 8.812890053 5.520980358
H -4.437334538 8.290154457 5.647089958
C -2.121873379 8.801573753 6.903519154
C -0.758725524 9.046690941 7.083908081
H -0.243681431 9.078790665 8.037881851
H -2.845047235 8.600173950 7.683582306
O 2.117981434 9.306037903 9.230452538
Cu 2.433398485 8.883211136 7.278814316
O 4.356099129 8.360596657 7.590302467
C 3.055588007 9.365082741 10.068099022
C 4.948659897 8.596932411 8.682038307
C 4.414672852 9.039075851 9.896528244
C 2.609472752 9.879446030 11.454023361
C 6.474217892 8.397446632 8.588950157
H 5.083581448 9.170615196 10.733485222
F 3.619698048 9.948321342 12.345765114
F 2.072418690 11.106482506 11.340969086
F 1.666961193 9.062825203 11.972232819
F 6.767625332 7.193924427 8.049250603
F 7.002653599 9.338395119 7.776186466
F 7.101524353 8.476291656 9.776552200
O -4.876882553 5.837216854 5.544354916
Cu -3.031688929 5.023028851 5.631014347
O -3.628612518 3.588104010 6.916179657
C -5.848580837 5.431150913 6.237989902
C -4.783359051 3.551084757 7.420787811
C -5.893685341 4.369039059 7.149775505
C -7.123009205 6.266284466 6.009844780
C -4.945796490 2.443324327 8.481715202
H -6.817737579 4.177787781 7.674386501
F -8.145994186 5.926036358 6.819683552
F -6.854943275 7.578696251 6.214602470
F -7.542698383 6.134870052 4.732758522
F -4.654936790 1.241104484 7.953634262
F -4.090886116 2.661806107 9.505152702
F -6.191022396 2.377183914 8.997719765
===============================
TS(A6-A7)
===============================
C 0.905006289 5.975621700 6.190042019
C 2.297901392 5.609265327 6.087733746
C 4.420374393 4.985099316 7.036353111
C 4.874619484 4.831153393 8.471974373
O 2.988028526 5.865627289 4.999471664
O 2.949523926 5.049898624 7.062057495
H 4.691749096 4.129629612 6.411230564
H 4.792489052 5.903429985 6.586988449
H 4.562889576 5.693571091 9.067384720
H 4.467181206 3.923303366 8.925478935
H 5.967135429 4.779046059 8.493897438
C 0.301327586 5.999695778 7.568246841
C 1.019596338 6.529819012 8.652575493
C -1.016273499 5.582325459 7.786514282
C 0.446049988 6.640935421 9.914591789
C -1.592816472 5.681078434 9.053809166
C -0.866359115 6.206764221 10.121800423
H 2.038424730 6.875105381 8.512668610
H -1.616387010 5.200562954 6.970463276
H 1.024895310 7.082838058 10.720521927
H -2.618440151 5.355900764 9.191792488
H -1.321359873 6.293073177 11.104896545
C 0.131070107 1.575047255 5.756405354
C -0.567300081 0.826832533 4.800543785
C 0.323233455 2.955879688 5.817434311
C -1.274956107 1.252846360 3.672483683
C -0.141766399 3.943526506 4.946792126
C -1.491058469 2.557668924 3.221286535
C -1.027469397 3.754375696 3.766573906
H -0.563298881 -0.249248832 4.964483738
H 0.588145196 1.001631141 6.559214592
H 0.908243656 3.316057682 6.661398888
H -1.737766743 0.467356235 3.080209732
H -2.117605686 2.665455341 2.336958408
C 0.096326999 5.338107586 5.080576897
H 2.511054993 6.585275173 4.512582302
C -0.610320032 5.996884346 4.059499741
H -0.595938325 7.062215328 3.894067764
C -1.305868387 5.057906628 3.247084379
H -1.705456257 5.251927376 2.255239248
H 1.084968805 7.262042522 5.626849651
C 1.255907416 10.008004189 6.127422810
C 1.928887725 9.255578041 5.136713028
C 1.666018009 11.411316872 6.480265617
C -0.118440844 9.566477776 6.497205734
O 1.542770386 8.079171181 4.704483032
O 3.019799948 9.787448883 4.550107956
C 4.038161278 8.874724388 4.077885151
C 5.305692196 9.684147835 3.883165121
H 4.198580742 8.104529381 4.836852551
H 3.700094700 8.407567024 3.145681620
H 5.131051540 10.532580376 3.215653419
H 5.666274071 10.055547714 4.845953941
H 6.086565018 9.050898552 3.449390411
C 3.012282372 11.834621429 6.547086716
C 0.676185012 12.349102974 6.822687149
C 3.342677355 13.127622604 6.942589283
H 3.805360794 11.144315720 6.283997059
C 1.010724306 13.645193100 7.214231014
H -0.367038429 12.054177284 6.783282757
C 2.345093727 14.044605255 7.280778885
H 4.389411926 13.417979240 6.988178730
H 0.219282642 14.345394135 7.468874454
H 2.605754614 15.052570343 7.591215134
C -3.370985746 8.305540085 3.564279795
C -2.183222294 9.018939972 3.329421520
C -1.200163364 9.403170586 4.243286610
H -1.985011339 9.271577835 2.289925098
C -3.933471203 7.877002716 4.770518303
H -3.945743322 8.049621582 2.675519705
C -1.175510049 9.227069855 5.627594471
H -0.324619591 9.892478943 3.820359945
C -3.473172665 8.115779877 6.081365108
H -4.884870529 7.356582165 4.692347527
C -2.297005415 8.723338127 6.485742569
H -4.102194786 7.734817028 6.881749630
C -1.884872198 8.888691902 7.824643612
C -0.583907723 9.384199142 7.826939583
H 0.022777960 9.563153267 8.708100319
H -2.458861351 8.593348503 8.692393303
O 2.756674051 9.089651108 9.558637619
Cu 2.548968315 9.099412918 7.550585747
O 4.417986870 8.240243912 7.282783985
C 3.857001305 8.903679848 10.133252144
C 5.283214092 8.308212280 8.202637672
C 5.102280617 8.561916351 9.567043304
C 3.777268887 9.071760178 11.665132523
C 6.723104000 8.080567360 7.697898865
H 5.963854790 8.520958900 10.216426849
F 4.972598076 8.945806503 12.278944016
F 3.271948099 10.272892952 11.985424995
F 2.956422567 8.125318527 12.174956322
F 6.829255581 6.875729561 7.082440853
F 7.042828083 9.022467613 6.787419796
F 7.651734352 8.112985611 8.670619011
O -4.909343243 4.828585148 3.467905760
Cu -3.103237867 5.263555050 4.346825123
O -3.819537401 5.035872936 6.216057777
C -5.947196007 4.648963928 4.156285763
C -5.042364597 4.846155167 6.455079079
C -6.098673344 4.646616459 5.556062698
C -7.214920521 4.436016083 3.300951481
C -5.364015579 4.899847507 7.961189747
H -7.088614464 4.496756077 5.959367275
F -8.333274841 4.252537251 4.035027981
F -7.417805672 5.506947041 2.508503914
F -7.064297676 3.358275175 2.507437706
F -4.627687454 3.992665291 8.633924484
F -5.040815353 6.121998310 8.450983047
F -6.659228325 4.676556587 8.250222206
===============================
TS(A4-A7)
===============================
Cu -0.012243948 -0.115077779 0.696818650
O 1.280858994 -1.414027214 -0.100083508
O 1.262284160 1.472416520 0.399560720
C 2.245549917 -1.046406269 -0.825227857
C 2.182881117 1.393440485 -0.459669799
C 2.734178066 0.249226868 -1.055905223
H 3.547459126 0.374977171 -1.754691005
C 2.933297396 -2.220350504 -1.552062750
F 3.925555468 -1.829074860 -2.379838705
F 3.459734440 -3.076602221 -0.656185627
F 2.031302929 -2.900775433 -2.290871620
C 2.688939571 2.772939920 -0.926034510
F 1.675157428 3.426340818 -1.543533444
F 3.080453396 3.522062540 0.120867953
F 3.719520569 2.706516027 -1.793977857
C -2.457343340 0.809792519 -0.401642978
C -3.697296858 0.481428444 -0.974805474
C -1.681957483 1.802588224 -1.017708182
H -4.313321590 -0.283348978 -0.511652350
H -0.720545709 2.088830233 -0.604219675
C -4.139228821 1.112345934 -2.135924816
C -2.128600121 2.437037706 -2.179746866
H -5.099722385 0.836115718 -2.563284874
H -1.502655625 3.196664810 -2.640167952
C -3.356141090 2.095742464 -2.746033669
H -3.700452566 2.587513685 -3.651463985
C -2.083839417 0.139219210 0.912519813
O -2.391703367 -1.916807175 2.148930311
C -2.287814379 -1.328455925 1.077925086
O -2.265174627 -1.959251642 -0.117227279
C -1.273982525 -3.755302668 -1.331418276
H -1.142658234 -4.841131210 -1.388518095
H -1.767109871 -3.417916059 -2.248776913
H -0.289067179 -3.284209490 -1.270508766
C -2.103808641 -3.398708105 -0.111066379
H -1.618498206 -3.697888851 0.821676314
H -3.101571560 -3.853401184 -0.137717798
C -6.230047703 0.720591307 4.832189083
C -5.685266972 -0.207974926 3.947889566
C -4.541891575 -0.106266156 3.139792442
C -5.785597801 2.014107943 5.141571522
C -3.668038845 0.964323461 2.997227192
C -4.693333626 2.700453520 4.618814468
C -3.760227442 2.280309677 3.663796663
H -7.126622677 0.397599638 5.357652187
H -6.213993549 -1.155595660 3.877691984
H -4.296966553 -0.992669582 2.569383621
H -6.379580498 2.555946112 5.873621941
H -4.549386978 3.715284586 4.985973835
C -2.515130997 1.032322288 2.131078720
H -1.423059344 0.392529339 2.141063929
C -1.976303101 2.358983040 2.259410143
H -1.092064977 2.689471245 1.726216674
C -2.709371090 3.091306448 3.172152996
H -2.511058569 4.107371330 3.488610983
===============================
A7
===============================
C 0.916678071 5.587080956 6.525023937
C 2.428629875 5.438796997 6.303825378
C 4.318012714 4.021746635 6.567211628
C 4.633057594 2.690859079 7.223210335
O 3.124552011 6.281891823 5.782789707
O 2.897709608 4.248370647 6.733489037
H 4.554010868 4.026566505 5.497910500
H 4.863758564 4.850856781 7.029229164
H 4.374557495 2.714774609 8.286120415
H 4.069838524 1.881381750 6.749072075
H 5.701128006 2.469821215 7.131385326
C 0.459534824 5.288634777 7.956583023
C 1.334124804 5.429321289 9.041870117
C -0.872054517 4.932092190 8.203674316
C 0.891860366 5.197789669 10.344367981
C -1.314342141 4.699186325 9.506258011
C -0.432692111 4.826560974 10.580142975
H 2.369763613 5.712176800 8.876424789
H -1.574866176 4.825813770 7.384403706
H 1.585765719 5.305114269 11.173925400
H -2.348284006 4.417281628 9.671704292
H -0.775114298 4.640073776 11.594302177
C 0.364323735 1.059362650 6.199911118
C -0.221143365 0.258927166 5.214690208
C 0.475338519 2.451362610 6.254839420
C -0.885221481 0.634297967 4.041284084
C 0.005974267 3.405404329 5.348790646
C -1.163419485 1.919511318 3.575350761
C -0.816675007 3.150854588 4.138114452
H -0.150759369 -0.813785851 5.385238647
H 0.812824845 0.524832428 7.034057617
H 1.014911652 2.844347477 7.108671665
H -1.248603821 -0.181542575 3.421548605
H -1.730500340 1.981585026 2.647596836
C 0.173384443 4.813703060 5.454106331
C -0.509124577 5.412190437 4.385411739
H -0.530575991 6.478256226 4.190499306
C -1.139402628 4.424307346 3.571509600
H -1.479029417 4.572905540 2.550601482
H 0.738089383 6.649370670 6.326323986
O -4.715995312 5.235862255 3.881453991
Cu -2.953270912 4.595009804 4.621704578
O -3.652789593 4.341224670 6.475652695
C -5.737067223 5.358645916 4.608551502
C -4.839024544 4.635723114 6.795300484
C -5.882332325 5.096045971 5.982418537
C -6.966752052 5.882423878 3.837541342
C -5.107077122 4.496995926 8.306766510
H -6.844321251 5.274819851 6.438179493
F -8.070647240 5.996870041 4.606543064
F -6.702771664 7.095746517 3.316877127
F -7.261873722 5.051006794 2.819939613
F -4.603614330 3.339544535 8.776863098
F -4.490769863 5.503024578 8.968003273
F -6.415515900 4.538774014 8.626729965
===============================
TS(A4-A8)
===============================
Cu -0.128738984 0.011294529 0.422490209
O 0.833727181 -1.025703430 -0.984909117
O 1.454712033 1.235440969 0.766398013
C 2.013908863 -0.766782641 -1.346933484
C 2.536586285 1.143770456 0.123986684
C 2.883293390 0.231303707 -0.883157074
H 3.866025448 0.301397413 -1.323674917
C 2.514340639 -1.707959414 -2.460326910
F 3.784187078 -1.460560799 -2.842592001
F 2.448254108 -2.988851786 -2.048773527
F 1.726872206 -1.587718725 -3.551388502
C 3.575982571 2.205433846 0.536096692
F 3.092885494 3.439867258 0.287747771
F 3.827432156 2.120712757 1.856028080
F 4.750984669 2.085389853 -0.115692586
C -2.746548653 0.707110703 -0.462973148
C -3.981626272 0.410511136 -1.061677098
C -2.063293219 1.858006597 -0.875241160
H -4.520730495 -0.480615675 -0.753152788
H -1.120022178 2.130254507 -0.409799784
C -4.506682396 1.228588581 -2.058654070
C -2.594056845 2.683885336 -1.868650556
H -5.457058907 0.973453522 -2.519626856
H -2.046058416 3.570113659 -2.175784588
C -3.814923048 2.372469664 -2.464494944
H -4.224633217 3.013200521 -3.240260839
C -2.276453257 -0.194947138 0.643155515
O -2.055791616 -2.483947039 1.326162934
C -2.142076969 -1.667237639 0.420757264
O -2.081302881 -1.972156167 -0.887404144
C -1.287337899 -3.298102379 -2.696380854
H -0.969414473 -4.297181129 -3.011931896
H -2.150583982 -3.002110720 -3.300901175
H -0.471177131 -2.595420599 -2.878291130
C -1.641674876 -3.311935425 -1.221984506
H -0.778459668 -3.558918476 -0.596819460
H -2.447136402 -4.016636372 -0.985914707
C -5.093822002 4.126017570 2.458282709
C -3.730178833 4.593104839 2.518528461
C -2.565887213 3.888688326 2.487729311
C -5.552687645 2.848130941 2.339459896
C -2.375485659 2.461070776 2.390300989
C -4.794964790 1.629055977 2.235816717
C -3.445064545 1.467294335 2.242200375
H -5.848247051 4.908029556 2.509257078
H -3.626941442 5.673415661 2.598864317
H -1.644907355 4.466212749 2.542379141
H -6.632701397 2.722328186 2.301906586
H -5.385288715 0.722863555 2.114793301
C -1.150376439 1.832366824 2.373315096
H -0.184493750 2.319113493 2.396325350
C -1.318599939 0.402196616 2.190567732
H -0.678591609 -0.369448721 2.617213488
C -2.780584097 0.131375372 2.062277794
H -3.210193157 -0.725888014 2.575243473
===============================
A8
===============================
Cu 1.750220060 -0.475895792 3.436032295
O 2.812589645 -1.364003420 1.974039555
O 2.362833977 -1.755100012 4.845873833
C 3.534874916 -2.374680519 2.184926271
C 3.181639671 -2.686438799 4.606378078
C 3.801568747 -3.030404329 3.396803856
H 4.465181828 -3.881441355 3.384467840
C 4.121684551 -2.984282017 0.896009147
F 5.024658203 -3.959955454 1.128769398
F 3.118840456 -3.522522449 0.165561214
F 4.717320919 -2.042438745 0.145856366
C 3.438311100 -3.595424891 5.824337959
F 3.758593082 -2.865906477 6.906157970
F 2.314207792 -4.288471222 6.107239723
F 4.429402351 -4.489726543 5.621887684
C -1.431369185 0.179797113 2.599745274
C -0.768732488 0.576602697 1.422326565
C -0.864615381 0.474347115 3.837871552
H -1.225508094 0.354815692 0.463725686
H -1.382439017 0.183643714 4.745989799
C 0.456118494 1.226117134 1.478710532
C 0.376687646 1.142418861 3.922982931
H 0.969950914 1.512253404 0.566993415
H 0.747346938 1.477306724 4.888666630
C 1.050557137 1.506779552 2.728477955
H 1.959508777 2.101118803 2.774593115
C -2.690209866 -0.624565005 2.519001722
O -3.467311144 -2.895224571 2.421353102
C -2.534593344 -2.116370678 2.495563269
O -1.244463444 -2.493477345 2.565319061
C 0.502600312 -4.113125324 2.641230583
H 0.743691623 -5.180903912 2.641349554
H 1.020724535 -3.643735409 1.801079988
H 0.877007723 -3.675981522 3.569913387
C -0.996615171 -3.922924042 2.533923864
H -1.537411451 -4.389510155 3.363541126
H -1.406731009 -4.326797009 1.602241397
C -4.031279087 4.133839130 0.003398727
C -3.976985931 4.399497986 1.423209786
C -3.960817575 3.530014992 2.467525721
C -4.050201416 2.935032606 -0.641515434
C -3.999690533 2.084044218 2.449581146
C -4.003849506 1.609190702 -0.075788803
C -3.953800917 1.246110082 1.232192039
H -4.061026096 5.020841599 -0.625896573
H -3.953048706 5.455467224 1.684617043
H -3.927403688 3.966965437 3.464084625
H -4.090941906 2.968132019 -1.728260636
H -3.999866962 0.794809580 -0.798730135
C -4.057773590 1.283387542 3.552799702
H -4.104889870 1.640111327 4.575190544
C -3.999766588 -0.152676150 3.187109470
H -4.556416988 -0.912909031 3.725911856
C -3.905474186 -0.170863032 1.678102970
H -4.370389938 -0.949985147 1.084601641
===============================
TS(A8-A9)
===============================
Cu -0.818836987 -0.461460918 4.708547592
O 1.076110244 -0.785550594 5.216992855
O -1.542175889 -1.709347129 6.169789791
C 1.420318246 -1.463341355 6.225215435
C -0.781953931 -2.260991335 7.008056164
C 0.616235256 -2.179181814 7.122863770
H 1.098067164 -2.722348213 7.921315670
C 2.949582100 -1.536006570 6.404642582
F 3.323440313 -2.172066450 7.534808636
F 3.494798660 -2.197847605 5.363362312
F 3.480996609 -0.300985426 6.433547974
C -1.529996395 -3.187905788 7.989012241
F -2.545189142 -2.535249472 8.578493118
F -2.051173925 -4.235928059 7.309581757
F -0.740230680 -3.689734459 8.960729599
C -2.712376595 -0.139956638 2.664438248
C -1.934388280 0.000992454 1.522233963
C -2.427310467 0.654387534 3.804639101
H -2.174450874 -0.597145677 0.648782551
H -3.134630919 0.677257597 4.630054474
C -0.860502899 0.904379785 1.486589789
C -1.324659228 1.540895224 3.777364016
H -0.269331783 1.001599073 0.580761075
H -1.145049572 2.211393118 4.613691807
C -0.543991625 1.660366178 2.606929779
H 0.292805612 2.351202488 2.590372801
C -3.820163965 -1.172622323 2.728434086
O -4.135418415 -3.425955296 3.534902334
C -3.366461277 -2.527585983 3.269191742
O -2.029695272 -2.623023748 3.372918367
C -0.021188984 -3.884820700 3.630777836
H 0.420184314 -4.808567524 4.017724991
H 0.207331985 -3.812967777 2.563010216
H 0.445570469 -3.037329197 4.139505386
C -1.518801093 -3.897180796 3.861094475
H -1.780734658 -3.977860928 4.917500496
H -2.021436691 -4.701156139 3.316422701
C -5.971011639 1.912725210 -1.353416324
C -5.976585865 2.643971205 -0.149825275
C -5.813441753 2.176399469 1.145415068
C -5.776969433 0.552222133 -1.543642759
C -5.507419109 0.882530808 1.614143252
C -5.420138836 -0.424357712 -0.593607903
C -5.146940708 -0.292827338 0.760167241
H -6.180351257 2.490537643 -2.251927614
H -6.188860893 3.706354141 -0.246023253
H -5.966438293 2.915059805 1.931683898
H -5.870637417 0.193485409 -2.566105604
H -5.268717766 -1.426624298 -0.994783938
C -5.645563126 0.507724047 2.952173471
H -6.223414898 1.103297830 3.652209997
C -5.131323814 -0.756063879 3.319308996
H -5.559975147 -1.374648213 4.102148056
C -4.651998997 -1.397182822 1.490494370
H -4.773557186 -2.414192915 1.134085774
===============================
A9
===============================
Cu -1.073019505 -0.444106251 4.717714310
O 0.454423189 -1.710838795 4.980227470
O -1.528055668 -0.349937201 6.686045170
C 0.755545676 -2.176749229 6.113114357
C -0.877569795 -1.000312924 7.548149109
C 0.204469785 -1.878261685 7.366240978
H 0.621033013 -2.363567352 8.235753059
C 1.840363622 -3.271377087 6.052340508
F 2.391704321 -3.546581984 7.251276493
F 1.288242579 -4.419995308 5.583677292
F 2.827520609 -2.927519560 5.211052418
C -1.384628177 -0.773532629 8.988631248
F -1.293212295 0.531549931 9.309058189
F -2.678838968 -1.133525014 9.086442947
F -0.693461597 -1.472399950 9.914840698
C -1.817438245 -0.118034318 2.346525192
C -0.624720573 -0.131642118 1.596401811
C -1.997109652 0.885452151 3.331003904
H -0.485367745 -0.894035816 0.835470855
H -2.970293522 1.021653533 3.794222355
C 0.369407624 0.814353347 1.822145343
C -0.959047914 1.819430113 3.574178934
H 1.280811548 0.786871672 1.232362270
H -1.102611184 2.579502106 4.335465908
C 0.215782270 1.781563997 2.823637724
H 1.005745769 2.501201630 3.014292717
C -2.942750454 -1.127947569 2.006892681
O -2.173643112 -3.195658207 0.940343857
C -2.270099163 -2.520655394 1.940735102
O -1.770700097 -2.854726553 3.143277884
C 0.377978384 -3.923628569 2.584073067
H 0.969364762 -4.826251030 2.767939091
H 0.282648414 -3.782207489 1.505338550
H 0.898918986 -3.074848413 3.031212568
C -0.990019977 -4.084067822 3.226319551
H -0.899717569 -4.262143612 4.297824860
H -1.568472147 -4.886733055 2.760068893
C -7.208999634 1.535222292 -0.727203488
C -7.503936291 1.468726277 0.597881436
C -6.819238663 0.733278155 1.627097368
C -6.125962734 0.879220366 -1.417644382
C -5.641913414 0.033894423 1.611884952
C -5.094947338 0.157457173 -0.911707938
C -4.726711750 -0.173661336 0.464004993
H -7.870754719 2.131299496 -1.351963758
H -8.381499290 2.016040564 0.935093701
H -7.324195385 0.756936491 2.591885567
H -6.135110855 0.994468451 -2.499731064
H -4.390667915 -0.230634123 -1.646071076
C -5.227458954 -0.591333270 2.863409281
H -5.946923256 -0.591182172 3.679432154
C -4.021123886 -1.144171953 3.061502695
H -3.763978004 -1.586950183 4.019744396
C -3.518429041 -0.760344565 0.662606716
H -2.878425121 -0.970694840 -0.187435642
===============================
B1
===============================
Ag 4.737516880 -1.499922633 -2.754229546
O 4.170653343 0.232074648 -4.251132965
S 5.376983166 1.057290792 -3.858992100
O 5.951434135 0.512369633 -2.568652153
O 5.258895397 2.503965616 -3.975548267
C 6.644917011 0.486603200 -5.102655411
F 6.757567883 -0.862291396 -5.009655952
F 7.836501598 1.026552320 -4.851524353
F 6.268358231 0.792645991 -6.343536854
===============================
B2
===============================
Ag 4.090383530 -0.951635838 -1.223330617
O 4.971648693 0.635915160 -2.472155809
S 6.143963337 0.126901120 -3.299804926
O 6.808120251 -1.047919631 -2.686945200
O 6.985831738 1.190082550 -3.841670036
C 5.247097969 -0.624832928 -4.748219013
F 4.419031620 -1.604744792 -4.300838470
F 6.109758377 -1.174386859 -5.608861923
F 4.507208347 0.281690449 -5.390211582
C 3.419701815 -4.123058319 -2.707068920
C 4.122920036 -3.750101089 -1.546128035
C 3.390707493 -3.167513847 -0.472002596
C 5.580836773 -3.903960228 -1.453290462
H 3.953594208 -4.552567959 -3.548769712
C 2.047183037 -3.913374901 -2.806977749
H 3.876434326 -3.011635303 0.484229356
C 2.005999088 -2.942949533 -0.602647841
H 1.533288240 -4.205456257 -3.717849731
C 1.333711982 -3.306465149 -1.769729972
H 1.463342309 -2.517189980 0.236231163
H 0.267188966 -3.130955935 -1.865101576
C 6.458992004 -3.017572165 -0.669348538
N 6.181182384 -4.696821690 -2.320297241
O 6.021644115 -2.146054029 0.076635472
O 7.745836258 -3.267741680 -0.889623284
C 8.714344025 -2.245661259 -0.499991238
C 9.762829781 -2.197101355 -1.593268633
H 10.537674904 -1.471075773 -1.327059746
H 10.236266136 -3.174040318 -1.731516600
H 9.294739723 -1.882973194 -2.528938293
H 8.188399315 -1.295796633 -0.401692927
H 9.123800278 -2.540463448 0.471502036
N 6.693082809 -5.394385338 -3.054366350
===============================
TS(B2-B3)
===============================
Ag 2.172106504 0.044137526 -0.132276982
C 0.031613793 -0.254281938 -0.180340067
C -0.572460473 0.979121268 0.407429427
C -1.091280580 2.217999458 2.367816210
C -1.465875983 1.905029893 3.802499771
O -0.797952473 1.928623080 -0.316829175
O -0.718388796 0.954993904 1.737192273
H -0.230413094 2.891228914 2.298896790
H -1.919619083 2.657886267 1.804610729
H -2.322211981 1.224077106 3.842738390
H -0.626478076 1.446284294 4.333670139
H -1.736971378 2.830788374 4.320798874
C -0.606189132 -0.886029363 -1.344914556
C 0.121437617 -1.820227385 -2.108927488
C -1.920742631 -0.559260428 -1.737153649
C -0.444073737 -2.410618782 -3.233669043
C -2.475744247 -1.134963870 -2.874880791
C -1.741931438 -2.063743830 -3.620604277
H 1.136987448 -2.071056366 -1.813497543
H -2.484071493 0.176265642 -1.173105001
H 0.128742591 -3.125800133 -3.815956593
H -3.480258226 -0.860963643 -3.183368444
H -2.179891586 -2.511273861 -4.508464336
O 4.345363617 0.213719919 -0.271161050
S 4.769362450 1.110481620 0.891202331
O 6.051639557 1.781394124 0.696656227
O 3.614161730 1.895862699 1.393826723
C 5.036303997 -0.163801387 2.223992825
F 5.331192970 0.421039671 3.389039993
F 6.017890930 -1.009349942 1.898275256
F 3.896476030 -0.880959272 2.387453318
N -0.196860075 -1.467875242 1.144801259
N -0.057672177 -2.343490601 1.810733557
===============================
B3
===============================
Ag -0.585676253 1.867535591 6.766194344
C 0.203600705 2.703396559 5.020934105
C 0.864528596 1.789272785 4.067085266
C 2.673023701 0.284661025 3.727621794
C 3.806716681 -0.276218772 4.561639786
O 0.341431051 1.493912578 3.006715775
O 2.008580685 1.294106364 4.543359280
H 1.936915755 -0.476533204 3.453753233
H 3.026074171 0.760687709 2.806881428
H 4.514200211 0.510666907 4.837533474
H 3.420860767 -0.731774211 5.477894783
H 4.342290878 -1.041310906 3.991889715
C 0.131984979 4.082282066 4.716726780
C -0.483030915 4.972664356 5.650937080
C 0.673091471 4.623036385 3.507824659
C -0.533867598 6.333058357 5.389258385
C 0.601383448 5.978863716 3.253956795
C 0.002627851 6.832025051 4.196496010
H -0.894474030 4.578282356 6.577732086
H 1.112274528 3.951349258 2.777981997
H -0.992983997 7.006171227 6.105475426
H 1.004166126 6.386630535 2.332215548
H -0.046573393 7.898338795 3.992203712
O -1.451243877 1.404730797 8.692293167
S -1.819018960 2.713030338 9.390481949
O -2.006308794 2.575291395 10.831252098
O -1.016878963 3.850746393 8.878520966
C -3.503673792 3.036246777 8.663085938
F -4.014970779 4.172621250 9.146438599
F -4.348152637 2.034328699 8.914260864
F -3.386921167 3.167002916 7.318152905
===============================
TS(B3-B4)
===============================
Ag 1.847693443 1.189551473 5.649995804
C 0.354144305 2.540515900 4.985660076
C -0.634594202 2.847848892 6.052189827
C -2.552013159 1.927534819 7.120916367
C -3.516556025 0.780877531 6.889516354
O -0.576416075 3.715434074 6.907860756
O -1.618397355 1.919104457 6.011159897
H -1.989536524 1.816489458 8.053872108
H -3.056797981 2.898911238 7.151291370
H -4.051681995 0.909108043 5.943873405
H -2.981060743 -0.172226787 6.855359554
H -4.249662876 0.739028454 7.701207161
C -0.043588705 2.615806341 3.605382919
C -1.307012081 3.128185987 3.200228930
C 0.849715769 2.188042402 2.589804649
C -1.658594131 3.181948185 1.862776995
C 0.495506763 2.255351782 1.244933248
C -0.754973471 2.753019333 0.878575623
H -2.009825706 3.462083101 3.954646587
H 1.819761038 1.797877550 2.880220175
H -2.633105278 3.564512730 1.573626161
H 1.194738746 1.916605115 0.486302465
H -1.034574032 2.800307274 -0.170344442
S 4.736902237 0.197003275 5.593353748
C 5.780623436 -0.060901679 7.111282349
O 3.377592564 -0.289314955 6.087553978
O 5.327622414 -0.637531161 4.543671131
O 4.738494873 1.667314410 5.394558907
F 7.029061794 0.366589695 6.880659580
F 5.819443226 -1.357643127 7.440700531
F 5.275087357 0.632164001 8.143487930
C 0.987035275 5.827692509 1.832901478
C -0.200890601 6.530014038 1.625128031
C -1.177983522 6.884433746 2.563198566
C -1.229315996 6.620556831 3.934586763
C -0.321255356 5.920332909 4.740190983
C 0.864603817 5.304471016 4.359169483
C 1.483462811 5.291421413 3.020101786
C 2.715529442 4.589426041 3.145433903
C 2.868436813 4.159046173 4.452428341
C 1.712986350 4.521914482 5.205049038
H 1.610113621 5.670097351 0.954394221
H -0.387099773 6.853449345 0.603918552
H -2.021494150 7.445775986 2.166318417
H -2.103330135 7.009899139 4.452006340
H -0.589042604 5.804605961 5.786592960
H 1.592796803 4.438720226 6.274735928
H 3.708457232 3.580807924 4.819190979
H 3.412526369 4.424196720 2.333626270
===============================
B4
===============================
Ag -2.966469526 4.595387459 6.281423092
C -1.402151465 5.759083748 5.228519440
C -1.967812419 7.121794224 5.319716454
C -3.789953947 8.530636787 4.724480629
C -5.064783573 8.427657127 3.908006191
O -1.528894544 8.040457726 6.013313770
O -3.097368479 7.274688244 4.577753067
H -3.996134281 8.704458237 5.786270618
H -3.141784191 9.345002174 4.380398750
H -4.837757587 8.235551834 2.855181217
H -5.691272736 7.610076427 4.276946068
H -5.633946419 9.360201836 3.977962494
C -1.290184498 5.124594688 3.857159376
C -1.234794378 5.897927761 2.683276892
C -1.148278475 3.729990959 3.722064257
C -1.059325933 5.306363106 1.432025433
C -0.956436634 3.140067339 2.472845554
C -0.910671949 3.923113346 1.317993402
H -1.353514671 6.975146294 2.746658325
H -1.210206866 3.093146801 4.600605011
H -1.036947370 5.931464195 0.542692900
H -0.861153722 2.059511662 2.406507969
H -0.775693178 3.461568117 0.343852609
S -3.026848078 1.733249068 7.428564548
C -2.372920275 2.153670073 9.122091293
O -4.002357483 2.876320124 7.204218864
O -3.662371397 0.423149735 7.553833961
O -1.812125564 1.843028545 6.582010269
F -1.474964142 1.247568965 9.526194572
F -3.350630045 2.229649782 10.026551247
F -1.749277711 3.362215757 9.076713562
C 2.256481171 7.802682877 3.772801161
C 3.360070229 7.119576931 3.271022320
C 1.257954359 7.347709179 4.649600506
C 3.776571512 5.805166721 3.544588089
C 1.130730033 6.092891693 5.226157665
C 3.197312832 4.856236458 4.376705647
C 2.015292406 4.966435909 5.132200241
H 3.990558147 7.676497459 2.582205057
H 2.142708302 8.829804420 3.433389425
H 0.472404599 8.053689003 4.908931255
H 4.686391354 5.490830898 3.038138866
H 3.714139938 3.901816845 4.450279713
C -0.061923616 5.684017658 6.054964066
H -0.206894189 6.379193306 6.892485619
C 0.312578112 4.314288616 6.516393185
H -0.316951603 3.709653378 7.158381462
C 1.490629554 3.917718887 5.970580101
H 1.969255686 2.955568314 6.107677460
===============================
TS(B4-B5)
===============================
Ag -2.724284649 4.466219425 6.131641865
C -1.238907814 5.745977879 5.030337811
C -1.869705439 7.000980377 5.397515297
C -3.724282980 8.488087654 5.428874493
C -5.080743313 8.545730591 4.755865574
O -1.333762407 7.713766098 6.302775383
O -3.002837658 7.387131214 4.813415051
H -3.804313421 8.292765617 6.502686501
H -3.145810366 9.407302856 5.292675018
H -4.976356506 8.717745781 3.680570126
H -5.621930599 7.607355118 4.906464100
H -5.673005104 9.361100197 5.181801796
C -1.311578631 5.098033905 3.681007862
C -2.228976488 5.464800835 2.677067995
C -0.413866520 4.050508976 3.389644623
C -2.239897728 4.809401512 1.445864320
C -0.428423733 3.401718855 2.158765793
C -1.343157172 3.776309967 1.173576593
H -2.941570759 6.256859779 2.863545656
H 0.291426569 3.725312948 4.148757458
H -2.962514400 5.112856865 0.692777991
H 0.273623586 2.592827320 1.974847317
H -1.361631393 3.266047478 0.215135679
S -3.727395296 1.887300372 7.307281971
C -2.588508606 1.910358906 8.786392212
O -4.221020699 3.327808380 7.304499626
O -4.757205486 0.897776246 7.617114544
O -2.803240776 1.629227161 6.178411484
F -1.928015828 0.753570795 8.899735451
F -3.257074594 2.142155170 9.918899536
F -1.664324522 2.901265621 8.642819405
C 2.356878996 7.624493599 3.196939230
C 3.722501755 7.466535091 3.419267654
C 1.282728553 7.094151020 3.923190594
C 4.377165318 6.720587254 4.412117481
C 1.317286968 6.245295525 5.020274639
C 3.830419064 5.924470425 5.413049698
C 2.478379250 5.670367241 5.685859203
H 4.374853611 7.993254185 2.726389885
H 2.084843397 8.250377655 2.350381136
H 0.289215416 7.363589764 3.573401213
H 5.463587761 6.760871410 4.384653091
H 4.542022228 5.418869495 6.062785625
C 0.124371566 5.768424988 5.720578194
H -0.243214682 6.820018768 6.367414951
C 0.622138739 4.812258720 6.698185444
H -0.019877192 4.220957279 7.342424870
C 1.998888016 4.793059349 6.701210976
H 2.632621288 4.221773148 7.368117332
===============================
B5
===============================
Ag -2.972120523 5.976061821 5.871479034
C -0.760180533 6.750465870 5.618059158
C -0.958450735 7.511127949 6.773611546
C -2.346241713 9.002652168 8.017980576
C -3.289036751 10.134169579 7.666406631
O -0.445761979 7.161167145 7.962433338
O -1.629701972 8.659056664 6.794904709
H -2.889388561 8.111679077 8.356400490
H -1.619876266 9.281851768 8.785970688
H -2.734654188 11.002053261 7.297801495
H -3.998847485 9.817463875 6.897072315
H -3.851274967 10.433135986 8.556157112
C -1.085714102 7.206991196 4.223691463
C -1.413664222 8.531002998 3.876338959
C -1.050686359 6.240381718 3.197241783
C -1.715236783 8.860792160 2.554953814
C -1.355069399 6.576789379 1.882723212
C -1.693149567 7.890578747 1.552720785
H -1.438096166 9.299784660 4.636810780
H -0.797963202 5.214569092 3.444811583
H -1.969157696 9.888574600 2.310458899
H -1.336388350 5.806021214 1.117804527
H -1.937847257 8.153179169 0.527811706
S -5.168057442 4.063987732 5.540647507
C -4.575298309 2.875337362 6.851537228
O -5.098341465 5.383702755 6.294542313
O -6.512194633 3.627335072 5.174752235
O -4.089773178 3.995377064 4.516482353
F -4.462987900 1.638791084 6.360855103
F -5.402013779 2.858059883 7.899455547
F -3.348013878 3.263167143 7.294744968
C 3.515637398 7.012878418 4.360477448
C 4.572217464 6.102493763 4.422843933
C 2.193512440 6.848318100 4.787652969
C 4.598708630 4.792468071 4.918869019
C 1.597628713 5.736297607 5.372582912
C 3.558533430 4.050886154 5.479425430
C 2.229681253 4.423635483 5.690095425
H 5.518359661 6.464341640 4.023828506
H 3.749497652 7.978769302 3.919077873
H 1.537539601 7.701961040 4.629367828
H 5.558403969 4.285338879 4.853538513
H 3.811636448 3.039153099 5.794186592
C 0.236299828 5.642968655 5.767703533
H 0.070850350 6.343842506 7.825623512
C 0.032534495 4.344730377 6.291059494
H -0.921575606 3.963503838 6.643536568
C 1.229246259 3.613708496 6.253240585
H 1.365822673 2.593374968 6.587913990
===============================
B6
===============================
C 1.417821527 4.891060829 6.398332119
C 2.721633196 4.784565926 5.980540752
C 5.082572460 5.204370499 6.403369427
C 6.047648430 4.574413776 7.389043808
O 3.064003944 4.583425045 4.690056801
O 3.746256351 4.804071903 6.824098587
H 5.263099194 4.869240761 5.380080700
H 5.120546818 6.295563221 6.458764553
H 5.808338642 4.885789871 8.407428741
H 6.005270481 3.482867002 7.331060410
H 7.068058491 4.900132656 7.164288998
C 1.030659795 5.215067863 7.795774937
C 1.874902010 5.942402363 8.677906990
C -0.237362206 4.845609188 8.297061920
C 1.430209517 6.329717159 9.955886841
C -0.683304846 5.247265816 9.564126015
C 0.133451179 6.011765957 10.394166946
H 2.896516085 6.154150486 8.395331383
H -0.877738833 4.182659149 7.725746155
H 2.132888556 6.834823132 10.614126205
H -1.671947718 4.934791088 9.888600349
H -0.204131991 6.316658020 11.379788399
C -0.702516258 0.964167953 5.868573666
C -1.782168150 0.584513962 5.062868595
C -0.058549885 2.200056076 5.934029102
C -2.495598555 1.319293380 4.109176159
C -0.324859828 3.362002850 5.209562302
C -2.316824436 2.647587776 3.722192287
C -1.379194617 3.571894646 4.181377411
H -2.123418808 -0.439574361 5.203410625
H -0.327164978 0.199448600 6.543975353
H 0.754335642 2.285470486 6.654205322
H -3.308164835 0.789317548 3.618513107
H -3.011564016 3.024381638 2.972521305
C 0.359256417 4.594981194 5.383611679
H 2.239078283 4.557964802 4.176371098
C -0.252883077 5.533823013 4.494573593
H 0.092673130 6.546849251 4.318736553
C -1.289701700 4.914915085 3.764815331
H -1.909569740 5.390179634 3.015102386
Ag -1.877053022 6.189525127 6.380585194
C -5.641103268 4.339151859 7.201257229
F -5.900264740 3.038623333 7.017960072
O -3.065948725 4.025276661 6.776470184
O -3.876373768 3.849035740 9.157011032
S -3.925651550 4.573509216 7.880292892
O -3.799222946 6.065988541 7.965904713
F -5.739469051 4.964978695 6.011848450
F -6.558103561 4.853341579 8.028863907
H 1.502550125 7.218043327 5.784861088
Ag 1.466039300 8.518601418 8.393020630
C 1.006514907 9.714123726 6.290831566
O 4.151900291 8.088915825 7.597396374
C 2.058203697 9.069751740 5.624827862
C 1.164238930 11.125349998 6.783135414
C -0.374849349 9.238799095 5.984479904
O 2.020014286 7.792292595 5.194618225
O 3.145913839 9.718102455 5.270426273
C 4.318167686 9.006318092 4.762762547
C 5.517251968 9.885717392 5.044595718
H 4.391176701 8.047468185 5.269705296
H 4.154196739 8.842146873 3.691966772
H 5.402778625 10.867952347 4.576785088
H 5.645731449 10.014104843 6.122047901
H 6.415793896 9.410799980 4.636253834
C 2.379902124 11.604565620 7.312315464
C 0.062731735 11.998507500 6.774780750
C 2.479901552 12.895651817 7.817936897
H 3.254766941 10.969890594 7.340196133
C 0.168151096 13.294317245 7.281104565
H -0.886670530 11.662727356 6.370469093
C 1.375283003 13.751036644 7.808236599
H 3.428937197 13.225033760 8.231474876
H -0.701243997 13.946385384 7.261608601
H 1.455138803 14.757327080 8.209650040
S 4.557460785 8.871105194 8.802339554
C 5.559899330 7.629096508 9.755972862
O 5.448379040 10.011271477 8.551149368
O 3.396846771 9.133351326 9.716073036
F 5.983448505 8.128799438 10.916935921
F 6.622415066 7.240023136 9.033428192
F 4.804576874 6.536540508 10.007088661
C -1.962519407 8.633640289 1.735439301
C -0.718897820 9.109745026 2.171884060
C -0.262164503 9.303239822 3.477551222
H -0.009741001 9.359064102 1.386523962
C -3.092191458 8.269761086 2.474866152
H -2.070118189 8.548761368 0.655551910
C -0.925652385 9.075257301 4.683546543
H 0.751842141 9.686865807 3.568470240
C -3.263211966 8.286278725 3.863248348
H -3.954601765 7.946519375 1.896909237
C -2.339129925 8.625248909 4.849528313
H -4.239729881 7.975467205 4.232960701
C -2.587575674 8.573811531 6.247440338
C -1.404173613 8.959121704 6.913621426
H -1.308134913 9.040788651 7.992005348
H -3.544068336 8.366209984 6.713070869
===============================
TS(B6-B7)
===============================
C 1.431890726 5.274236202 6.222854137
C 2.767606020 4.900609970 5.792321205
C 4.972700119 4.035779476 6.170363903
C 5.627894878 3.308850288 7.323122025
O 3.231134415 5.280635357 4.629845142
O 3.541027546 4.162319660 6.516268730
H 5.032701015 3.486539125 5.227244854
H 5.354216576 5.048809528 6.039685726
H 5.525352955 3.885318041 8.244043350
H 5.191112041 2.316476107 7.466872692
H 6.694959164 3.192842960 7.109566689
C 1.143847585 5.263185024 7.704390526
C 2.113149166 5.752316952 8.615863800
C -0.105726130 4.897448063 8.213476181
C 1.800276637 5.929220200 9.969500542
C -0.412378579 5.060857296 9.569878578
C 0.524887919 5.597629547 10.447875977
H 3.123153210 5.941454411 8.278808594
H -0.860786915 4.482521534 7.559045315
H 2.571346283 6.300460339 10.639569283
H -1.397738695 4.771890640 9.921381950
H 0.279952794 5.736537457 11.496703148
C -0.081848212 1.044191718 6.092269897
C -1.076323986 0.422995865 5.324477196
C 0.353912354 2.366559982 6.049040794
C -1.884318948 0.944274783 4.311645508
C -0.084851824 3.406224012 5.223947048
C -1.910895705 2.246677399 3.804043531
C -1.138743520 3.342540503 4.176757336
H -1.247256756 -0.626779497 5.556590557
H 0.405428648 0.411403269 6.829975605
H 1.134548903 2.632002592 6.758896828
H -2.592725754 0.249506250 3.867499590
H -2.638318539 2.436796665 3.015782118
C 0.391182154 4.738863945 5.263614178
H 2.741071939 6.094831944 4.359233856
C -0.309010208 5.476346970 4.269984722
H -0.096216835 6.506400108 4.007496357
C -1.235547185 4.637013435 3.613687754
H -1.863929987 4.910344601 2.774651289
Ag -2.331908226 6.084547043 5.686390877
C -5.469947815 4.865394115 7.513139248
F -5.973995209 3.674889565 7.170274258
O -3.053173065 4.157730103 6.832596779
O -3.695875406 3.807015657 9.232409477
S -3.704136848 4.715736389 8.080548286
O -3.310181141 6.126078606 8.331261635
F -5.512139797 5.672988415 6.423702240
F -6.238940239 5.405918598 8.463291168
H 1.478767395 6.575604916 5.761855125
Ag 1.715884089 8.240892410 8.168313980
C 1.017731428 9.395699501 6.236765862
O 4.240680695 7.078756809 6.669538975
C 1.927375793 8.728862762 5.351043224
C 1.285818100 10.821935654 6.648599625
C -0.418144733 9.042325974 5.975274563
O 1.716620684 7.541030884 4.877550125
O 3.002058268 9.389106750 4.931348324
C 3.930149078 8.737409592 4.022115707
C 4.990643501 9.764885902 3.684292793
H 4.356394291 7.871156216 4.530498028
H 3.370951653 8.409152031 3.138275146
H 4.543068886 10.653918266 3.229711294
H 5.525937080 10.050575256 4.591855049
H 5.704632282 9.332618713 2.975230694
C 2.574973106 11.270888329 7.007364273
C 0.232106641 11.749937057 6.721787453
C 2.792033672 12.587127686 7.400928497
H 3.413433075 10.586808205 6.993969917
C 0.453823924 13.068652153 7.122137547
H -0.775077641 11.440140724 6.465079308
C 1.734990001 13.499409676 7.460628510
H 3.798299789 12.896826744 7.671005726
H -0.384477854 13.759583473 7.166113853
H 1.908713937 14.525568962 7.773028374
S 4.955158710 8.063964844 7.535117626
C 6.123617172 6.968621731 8.482905388
O 5.802907944 9.029635429 6.826914310
O 4.090227604 8.616163254 8.620460510
F 6.917904854 7.672257900 9.287965775
F 6.888402462 6.255738735 7.632782936
F 5.417670250 6.092589855 9.233899117
C -2.332048893 9.883260727 1.902981639
C -1.018756151 10.081123352 2.338572502
C -0.467034966 9.825104713 3.598514795
H -0.336882830 10.506191254 1.605632663
C -3.442506075 9.396927834 2.604786396
H -2.525920630 10.165720940 0.869438052
C -1.070737123 9.280870438 4.729673862
H 0.578589797 10.102615356 3.718049288
C -3.513423204 8.952042580 3.926245928
H -4.375779152 9.365094185 2.047204256
C -2.493607283 8.866039276 4.875868797
H -4.492856503 8.618815422 4.269412994
C -2.638797522 8.393654823 6.209972858
C -1.378064632 8.520736694 6.856716633
H -1.201549172 8.234041214 7.888167858
H -3.570958138 8.164851189 6.715213776
===============================
B7
===============================
C 1.484213114 8.286153793 4.990913868
C 0.113746554 8.966627121 5.149170876
C -2.095715046 9.031208992 4.199886322
C -1.987556815 9.770686150 2.878119469
O -0.046773266 10.002555847 5.753377438
O -0.845018983 8.321069717 4.453529835
H -2.849947214 8.246560097 4.151756763
H -2.288091898 9.703638077 5.038491249
H -1.169097662 10.496527672 2.905926943
H -1.818454266 9.064759254 2.062393188
H -2.920473099 10.308412552 2.678787470
C 2.018444061 8.797254562 3.651096821
C 3.035166502 9.756139755 3.609719753
C 1.463771224 8.337742805 2.450348139
C 3.508541822 10.229665756 2.383300304
C 1.931513906 8.811601639 1.227461576
C 2.960307121 9.756838799 1.190184236
H 3.459794998 10.131031036 4.537506104
H 0.657813728 7.616029263 2.474165916
H 4.303635597 10.969848633 2.362975597
H 1.485066652 8.438832283 0.310369611
H 3.328948498 10.126382828 0.237400711
C 4.440719604 5.166776180 3.371825457
C 4.423061371 3.761650562 3.386529446
C 3.521312237 6.066934586 3.898603439
C 3.484660864 2.894049644 3.937395334
C 2.325809956 5.814496040 4.592639446
C 2.302165031 3.217440605 4.618221760
C 1.778038979 4.467693329 4.915143490
H 5.268564224 3.283993244 2.895200253
H 5.296607018 5.616141319 2.874316692
H 3.767174006 7.113607883 3.756117821
H 3.688605070 1.832669139 3.822211504
H 1.704901576 2.372894287 4.959001541
C 1.429917097 6.776329994 5.114532948
C 0.396967441 6.076309681 5.791071892
H -0.382886082 6.548836708 6.377464294
C 0.566460788 4.676806927 5.639956474
H 0.022550510 3.903194189 6.169116497
Ag -1.019861221 5.309754848 3.890310764
C -1.656691670 6.367352486 0.222866416
F -1.584848285 5.704183102 -0.931633055
O -1.813158512 4.270782948 1.823886871
O -3.959308386 5.158020496 0.811345220
S -2.687839508 5.439678192 1.470506787
O -2.720695496 6.408612251 2.626456499
F -0.399171114 6.524272919 0.699688435
F -2.166934967 7.585150719 -0.003838168
H 2.101253271 8.708088875 5.792044640
===============================
TS(B4-B8)
===============================
Ag -2.040835381 4.719064236 6.498893738
C -1.199069023 6.235005379 4.789865017
C -2.583719969 6.782707691 4.717831612
C -4.844698429 6.238265514 4.151582241
C -5.586309910 4.929444790 3.943842173
O -2.915193319 7.856398106 5.196777344
O -3.426979542 5.927079678 4.101077557
H -5.070149899 6.691151619 5.123053074
H -5.060605526 6.978668690 3.370651007
H -5.316670895 4.476613998 2.982848167
H -5.345667362 4.229689121 4.750377655
H -6.665669441 5.112716675 3.949049711
C -0.719417989 5.225030899 3.790137291
C -0.811897099 5.573705196 2.432405472
C -0.131041586 3.999182224 4.125591278
C -0.358454674 4.708178997 1.440417528
C 0.333016872 3.134206295 3.132250309
C 0.218952894 3.484104395 1.787457705
H -1.263749599 6.523100376 2.157165766
H -0.016302384 3.718614101 5.169866085
H -0.458346456 4.988527775 0.395191699
H 0.776470840 2.183452129 3.414386272
H 0.572191596 2.807717562 1.014365077
S -3.697399855 2.976213217 8.160349846
C -3.455152512 1.219587326 7.590650558
O -2.278364182 3.408974648 8.446884155
O -4.615668774 2.935932636 9.295694351
O -4.179138660 3.656977892 6.906650066
F -4.615423203 0.685065389 7.194523335
F -2.941663027 0.468341172 8.571340561
F -2.599492311 1.209023237 6.549122810
C 3.136432648 7.346607685 3.191526413
C 4.133190632 6.567282200 3.707123041
C 1.814072490 7.566054821 3.703966141
C 4.121405602 5.763701916 4.899965763
C 1.244039893 7.047112465 4.826498508
C 3.128744602 5.584501266 5.818678856
C 1.812278032 6.163944721 5.844460487
H 5.063724995 6.539597034 3.144262075
H 3.361673594 7.867834091 2.263327122
H 1.182150006 8.218319893 3.104245663
H 5.044685841 5.219912529 5.090115070
H 3.349847317 4.917039871 6.650089264
C -0.184939295 7.309194088 5.219437599
H -0.563733757 8.324159622 5.107390881
C -0.345477760 6.622319698 6.525178909
H -1.097431779 6.955455303 7.232420444
C 0.869025767 5.926458836 6.831428528
H 1.010993361 5.284759998 7.692838669
===============================
B8
===============================
C 1.752487183 7.590105057 4.834985256
C 2.623753309 6.434519291 4.496223450
C 3.583359480 4.411929131 5.272109509
C 3.671356440 3.682119608 6.596818447
O 2.994049549 6.147254944 3.348483801
O 2.999868393 5.716310978 5.550473213
H 2.923190832 3.902304411 4.565994263
H 4.561817646 4.558666229 4.804686069
H 4.297063828 4.228368282 7.309048653
H 2.673853159 3.558714867 7.027432919
H 4.107232571 2.689980030 6.442632198
C 1.299036384 8.371576309 3.639023304
C 0.071474396 8.057950020 3.023402929
C 2.128227949 9.330307961 3.048018456
C -0.292975396 8.674525261 1.816140532
C 1.758088470 9.951135635 1.853965998
C 0.554531515 9.616857529 1.227029920
H -0.615349293 7.368139744 3.505493402
H 3.073420525 9.575581551 3.523426294
H -1.244913220 8.422608376 1.357684493
H 2.415390491 10.690649033 1.405550122
H 0.272366375 10.096179008 0.294321418
C -2.899961472 8.435867310 6.183546066
C -3.102192879 9.779116631 6.289746284
C -1.655426145 7.714584351 6.108710289
C -2.125810623 10.840336800 6.364462376
C -0.392039537 8.214043617 6.146038055
C -0.767998934 10.771336555 6.371286392
C 0.080745883 9.602639198 6.318516731
H -4.138095379 10.110978127 6.315505505
H -3.789409876 7.812746048 6.124487877
H -1.745534182 6.642235279 5.954527855
H -2.549557686 11.841019630 6.423372746
H -0.232033804 11.717331886 6.433970451
C 0.814117789 7.349511623 6.043153763
H 0.775554299 6.324122906 6.386769295
C 2.003990173 8.256886482 6.221460342
H 2.901596308 7.937530994 6.740640163
C 1.444921017 9.617635727 6.385484219
H 2.053021669 10.506932259 6.501905918
O 0.428158134 4.551462173 4.445916176
Ag 1.224894404 5.945337296 1.839021564
C -1.292048335 2.632536173 3.821162701
S -0.784701705 4.407428741 3.603793859
O -1.948882937 5.215877056 4.004871368
O -0.475329995 4.460372448 2.121219635
F -2.365994215 2.356777191 3.075505733
F -1.584002972 2.403863430 5.108314991
F -0.288627267 1.822659850 3.457726955
===============================
TS(B8-B9)
===============================
C 1.704613805 7.655993938 4.818887711
C 2.613268137 6.481903076 4.484773159
C 3.646081924 4.523887157 5.342413425
C 3.682313919 3.829350710 6.688529968
O 2.968006611 6.173512936 3.345916748
O 2.996370792 5.810982704 5.558920383
H 3.050822496 3.974792004 4.610068798
H 4.644476414 4.706125736 4.932504654
H 4.233864307 4.421504021 7.425000668
H 2.665141821 3.670476913 7.056588173
H 4.171984673 2.855654716 6.589185238
C 1.342635155 8.419528008 3.554555178
C 0.129352391 8.154539108 2.892443657
C 2.244136095 9.324500084 2.988226652
C -0.145467475 8.763273239 1.654198527
C 1.963417530 9.937151909 1.766649365
C 0.775654376 9.649416924 1.087734818
H -0.614231229 7.515368462 3.364518881
H 3.172021151 9.541050911 3.509973526
H -1.089685321 8.556521416 1.158480167
H 2.676615000 10.635673523 1.338148355
H 0.561450779 10.123490334 0.134574413
C -2.910981655 8.417537689 6.508304119
C -3.097343683 9.790125847 6.546022415
C -1.715877891 7.698924541 6.302110195
C -2.135757685 10.819128036 6.479282856
C -0.431603909 8.164821625 6.062017441
C -0.759795547 10.709370613 6.368732452
C 0.054258190 9.565787315 6.230182171
H -4.127124786 10.123737335 6.663502216
H -3.806564093 7.808094501 6.601184368
H -1.828683376 6.619129658 6.227861404
H -2.524968863 11.831758499 6.557409286
H -0.210555688 11.649662018 6.409298420
C 0.584496379 7.235013962 5.732329845
H 0.492479235 6.181842804 5.962470531
C 2.152782440 8.431979179 6.026525497
H 3.086200953 8.153617859 6.505698204
C 1.441820979 9.605870247 6.362605572
H 1.946944952 10.458560944 6.806004524
O 0.598387003 4.350761414 4.381458759
Ag 1.156683326 6.046311855 1.776216865
C -1.360412240 2.664831161 3.798929214
S -0.660251260 4.374874592 3.598413467
O -1.702752352 5.301350594 4.074577808
O -0.417612463 4.438596725 2.104110718
F -2.491151571 2.535044193 3.098618746
F -1.622389674 2.441739559 5.093919277
F -0.476214975 1.753969073 3.374993801
===============================
B9
===============================
C 1.643830180 8.080124855 4.547975540
C 2.554370642 6.824453354 4.557686806
C 3.372204065 5.068241596 5.917736053
C 3.399082184 4.758479595 7.400167942
O 2.946252108 6.225803852 3.555906534
O 2.816612005 6.412825584 5.783773899
H 2.721298456 4.391037464 5.357784271
H 4.368763447 5.057723522 5.465709686
H 4.027337074 5.472874641 7.940457821
H 2.388621092 4.798357487 7.815817833
H 3.800724983 3.752936363 7.558955193
C 1.542228580 8.574028969 3.086115360
C 0.339451015 8.465215683 2.365650177
C 2.669219017 9.097480774 2.432494402
C 0.276440859 8.859172821 1.018989801
C 2.600726843 9.500837326 1.100688696
C 1.405589342 9.377057076 0.385113358
H -0.554254651 8.101773262 2.863935947
H 3.613362074 9.171216965 2.963410616
H -0.662705123 8.764034271 0.481918961
H 3.485072851 9.903682709 0.615055859
H 1.355691791 9.685781479 -0.654834092
C -2.768141270 8.203162193 7.081380367
C -2.881511450 9.454858780 7.786314487
C -1.740433574 7.722218513 6.336678982
C -1.931152344 10.416790009 7.934601307
C -0.445171982 8.309935570 5.997183800
C -0.583223283 10.418924332 7.436635017
C 0.079485565 9.548284531 6.612781048
H -3.842806101 9.637166023 8.262788773
H -3.643379688 7.559875488 7.143671513
H -1.904077530 6.752137184 5.869937897
H -2.203665018 11.292671204 8.519403458
H 0.006660273 11.272222519 7.769287109
C 0.308762938 7.627747536 5.097095966
H -0.068863437 6.687095165 4.719583511
C 2.217467070 9.175674438 5.421839714
H 3.257559061 9.449162483 5.268586159
C 1.474161148 9.849986076 6.311522007
H 1.929562688 10.674749374 6.855411530
O 0.402360290 4.373991489 4.189402580
Ag 1.291907310 5.943752289 1.868790507
C -1.455181479 2.646092892 3.401024103
S -0.842888892 4.401113033 3.381661654
O -1.943302274 5.222034931 3.912486553
O -0.559242427 4.624804974 1.907023787
F -2.573496819 2.534607172 2.677901745
F -1.712051034 2.277476072 4.662141800
F -0.523610294 1.828945637 2.893802166
